# Supplementary material for: RNA-Seq of Cyst Nematode Infestation of Potato (Solanum tuberosum L.): A Comparative Transcriptome Analysis of Resistant and Susceptible Cultivars
Source: Plants (Basel). 2022 Apr 7;11(8):1008. doi: 10.3390/plants11081008 (PMC9025382; doi:10.3390/plants11081008)
Supplement: Supplementary file 1 [file plants-11-01008-s001.zip]

Archive with 1 entries (1 files):
- plants-1604768-supplementary.pdf
